# Supplementary material for: Metabolic and Inflammatory Biomarkers Predicting Sarcopenic Obesity and Cardiometabolic Risk in Arab Women: A Cross-Sectional Study
Source: Int J Mol Sci. 2025 Jun 13;26(12):5699. doi: 10.3390/ijms26125699 (PMC12193376; doi:10.3390/ijms26125699)
Supplement: Supplementary file 1 [file ijms-26-05699-s001.zip]

Archive with 1 entries (1 files):
- ijms-3645083-supplementary.pdf
